# Supplementary material for: Combining Carboxylic-Acid-Based Deep Eutectic Solvents and High Temperatures Enhances Phenolic Acid Extraction from Grape Pomace
Source: Antioxidants (Basel). 2025 May 27;14(6):643. doi: 10.3390/antiox14060643 (PMC12189704; doi:10.3390/antiox14060643)
Supplement: Supplementary file 1 [file antioxidants-14-00643-s001.zip]

Archive with 1 entries (1 files):
- antioxidants-3603839-supplementary.pdf
